# Supplementary material for: Culex quinquefasciatus Resistant to the Binary Toxin from Lysinibacillus sphaericus Displays a Consistent Downregulation of Pantetheinase Transcripts
Source: Biomolecules. 2023 Dec 25;14(1):33. doi: 10.3390/biom14010033 (PMC10813629; doi:10.3390/biom14010033)
Supplement: Supplementary file 1 [file biomolecules-14-00033-s001.zip]

Archive with 1 entries (1 files):
- biomolecules-2665646-supplementary.pdf
